# Supplementary material for: Sequential Chromogenic IHC: Spatial Analysis of Lymph Nodes Identifies Contact Interactions between Plasmacytoid Dendritic Cells and Plasmablasts
Source: Cancer Res Commun. 2023 Jul 13;3(7):1237–47. doi: 10.1158/2767-9764.CRC-23-0102 (PMC10361537; doi:10.1158/2767-9764.CRC-23-0102)
Supplement: Supplementary Data — Copy of Airtable DB archived at the time of publication [file crc-23-0102-s07.xls]

## Sheet: Sheet1
Marker	Species	Reactivity	Dilution	Abs incubation	AEC incubation (min)	Protein Block (min)	Antigen Retrieval	Slide ID	Cycle	# of Rounds	Worked?	Tissue type	Experiment	Clone	Company	Catalog #	Notes
AID	Rat	Human	1:100, 1:200, 1:500	30 min @ RT	8	10	Citrate (pH 6)	P2_4; P2_5; P2_6	C01R1	1	No with background	Lymph Node	20190729_NC_CD27, AID, CD169	EK2 5G9	Cell Signaling	4959S
CD169	Sheep	Human	1:200 (also 1:100, 1:500)	30 min @ RT	10	10	Citrate (pH 6)	P2_1; P2_2; P2_3	C01R1	1	Yes	Lymph Node	20190729_NC_CD27, AID, CD169	polyclonal	R&D	AF5197
CD27	Rabbit	Human	1:100, 1:200, 1:500	30 min @ RT	15	10	Citrate (pH 6)	P1_1; P1_2; P1_3	C01R1	1	Yes with background	Lymph Node	20190725_NC_CD27	EPR8569	ABCAM	ab131254
CD27	Rabbit	Human	1:200 w/varying AEC times	30 min @ RT	5, 10, 15	10	Citrate (pH 6)	P1_4; P1_5; P1_6	C01R1	1	Yes with background	Lymph Node	20190729_NC_CD27, AID, CD169	EPR8569	ABCAM	ab131254
PD1	Goat	Human	1:200	O/N @ 4	20	10	Citrate (pH 6)	P2_11	C01R1	1	Yes	Lymph Node	20190731_NC_PD-1	polyclonal	R&D	AF1086
CD21	Mouse	Human	1:100, 1:200, 1:500	30 min @ RT	40	10	Citrate (pH 6)	P1_12; P1_18; P1_19	C01R1	1	No	Lymph Node	20190806_NC_AID, CD27, CD21	7D6	Novus	DDX0120P-100
AID	Rat	Human	1:100, 1:200, 1:500	1 hr @ RT	5	60	Citrate (pH 6)	P2_7; P2_8; P2_9	C01R1	1	No with background	Lymph Node	20190729_NC_CD27, AID, CD169	EK2 5G9	Cell Signaling	4959S
AID	Rat	Human	1:100, 1:200, 1:500	30 min @ RT	5	60	EDTA (pH 8.7)	P1_10; P1_11; P1_12	C01R1	1	No with background	Lymph Node	20190729_NC_AID, CD27, CD21	EK2 5G9	Cell Signaling	4959S
CD27	Rabbit	Human	1:1000	30 min @ RT	5	10	Citrate (pH 6)	P1_6	C01R1	1	Yes with background	Lymph Node	20190806_NC_AID, CD27, CD21	EPR8569	ABCAM	ab131254
CD27	Rabbit	Human	1:500	30 min @ RT	16	10	Citrate (pH 6)	P1_20	C01R1	1	Yes	Lymph Node	20190814_NC_CD27, CD21, CD8, IgD, CD3, CD20	EPR8569	Novus	NBP2-28434	A lot of staining through out lymph node.
AID	Rat	Human	1:100, 1:200, 1:500	30 min @ RT	5	60	EDTA (pH 8.7)	P1_13; P1_14; P1_15	C01R1	1	No with background	Lymph Node	20190806_NC_AID_CD27, CD21	EK2 5G9	Cell Signaling	4959S
CD8	Mouse	Human	1:40	30 min @ RT	20	10	Citrate (pH 6)	P1_24	C01R1	1	Yes	Lymph Node	20190814_NC_CD27, CD21, CD8, IgD, CD3, CD20	C8/144B	Thermo Fisher	MA5-13473
CD21	Mouse	Human	1:100, 1:200, 1:500	30 min @ RT	20	10	Citrate (pH 6)	P1_21; P1_22; P1_23	C01R1	1	No	Lymph Node	20190814_NC_CD27, CD21, CD8, IgD, CD3, CD20	7D6	Novus	DDX0120P-100
IgD	Rabbit	Human	1:200	O/N @ 4	20	10	Citrate (pH 6)	P1_25	C01R1	1	Yes	Lymph Node	20190814_NC_CD27, CD21, CD8, IgD, CD3, CD20	EPR6146	ABCAM	ab124795
CD3	Rat	Human	1:100, 1:250, 1:500	30 min @ RT	10	10	Citrate (pH 6)	P2_13; P2_14; P2_15	C01R1	1	Yes	Lymph Node	20190814_NC_CD27, CD21, CD8, IgD, CD3, CD20	CD3-12	ABCAM	ab11089	1:250 selected dilution, 1:500 more dim with same AEC time.
CD20	Goat	Human	1:100, 1:250, 1:500	30 min @ RT	10	10	Citrate (pH 6)	P2_16; P2_17; P2_18	C01R1	1	Yes	Lymph Node	20190814_NC_CD27, CD21, CD8, IgD, CD3, CD20	polyclonal	ABCAM	ab194970
CD38	Mouse	Human	1:20	O/N @ 4	?	10	Citrate (pH 6)	P1_28	C01R1	1	Yes	Lymph Node	20190821_NC_CD38, CD138	38C03 (SP32)	Thermo Fisher	MA5-14413	switched antibody dilutions; re-test
AID	Rat	Human	1:200	O/N @ 4	10	10	EDTA (pH 9)	P1_30	C01R1	1	No	Lymph Node	20190826_NC_AID, CD21	EK2 5G9	Cell Signaling	4959S
CD21	Mouse	Human	1:200	O/N @ 4	30	10	EDTA (pH 9)	P1_33	C01R1	1	No	Lymph Node	20190826_NC_AID, CD21	7D6	Novus	DDX0120P-100
IgM	Mouse	Human	1:200	30 min @ RT	40	10	Citrate (pH 6)	P1_36	C01R1	1	Yes	Lymph Node	20190828_NC_IgM, CD11c, XCR1, AID	IM260	Novus	NBP2-34253
CD11c	Rabbit	Human	1:50, 1:100, 1:200	30 min @ RT	10	10	Citrate (pH 6)	P1_38; P1_39; P1_40	C01R1	1	Yes	Lymph Node	20190828_NC_IgM, CD11c, XCR1, AID	SI19-06	Novus	NBP2-67402
XCR1/CCXCR1	Rabbit	Human	1:100	30 min @ RT	20	10	Citrate (pH 6)	P1_41	C01R1	1	No	Lymph Node	20190828_NC_IgM, CD11c, XCR1, AID	polyclonal	Novus	NBP1-02343
AID	Rat	Human	1:200	O/N @ 4	10	10	Citrate (pH 6)	P2_20	C01R1	1	No	Lymph Node	20190828_NC_IgM, CD11c, XCR1, AID	EK2 5G9	Cell Signaling	4959S
CD4	Rabbit	Human	1:100, 1:200, 1:500	30 min @ RT	17	10	Citrate (pH 6)	P2_23; P2_24; P2_25	C01R1	1	No	Lymph Node	20190903_NC_CD4	790-4423	Novus	NBP1-19371
CD4	Rabbit	Human	1:50, 1:100, 1:200, 1:500	1 hr @ RT	20-40	10	Citrate (pH 6)	P2_26; P2_27; P2_28; P2_29	C01R1	1	No	Lymph Node	20190909_NC_CD4	790-4423	Novus	NBP1-19371
CD138	Mouse	Human	1:100	30 min @ RT	?	10	Citrate (pH 6)	P1_29	C01R1	1	Yes	Lymph Node	20190821_NC_CD38, CD138	MI15	Thermo Fisher	MA5-12400	switched antibody dilutions; re-test
CD56	Mouse	Human	1:50	30 min @ RT	20, 40	10	Citrate (pH 6)	P2_34; P1_42	C01R1	1	No	Lymph Node	20190930_NC_CD56, CD38, and 20191007_NC_CD56, HLA, Ki67	123C3	Thermo Fisher	MA1-06801
CD38	Mouse	Human	1:100	O/N @ 4	10	10	Citrate (pH 6)	P2_35	C01R1	1	Yes	Lymph Node	20190930_NC_CD56, CD38	38C03 (SP32)	Thermo Fisher	MA5-14413
HLA-DR/DP/DQ	Mouse	Human	1:500	30 min @ RT	10	10	Citrate (pH 6)	P1_43	C01R1	1	Yes	Lymph Node	20191007_NC_CD56, HLA, Ki67	WR18	LS Bio	LS-B10162-100
Ki67	Rabbit	Human	1:500	30 min @ RT	40	10	Citrate (pH 6)	P1_44	C01R1	1	Yes	Lymph Node	20191007_NC_CD56, HLA, Ki67	SP6	Sigma/Cell Marque	275R-14
CD66b	Mouse	Human	1:600	30 min @ RT	8	10	Citrate (pH 6)	P4_1	C01R1	1	Yes	Lymph Node	20191008_NC_CD1c, CD66b, FDC, CD4	G10F5	BD	BDB555723
FDC	Mouse	Human	1:100, 1:200, 1:500	30 min @ RT	40	10	Citrate (pH 6)	P4_4; P4_6; P4_6	C01R1	1	No	Lymph Node	20191008_NC_CD1c, CD66b, FDC, CD4	CAN.24	Novus	NBP1-43118	Don't see staining @ 1:200, 1:500. Plan: decrease antibody concentration, increase incubation time
BCL6	Rabbit	Human	1:200	30 min @ RT	40	10	Citrate (pH 6)	P4_7; P4_9	C01R1	1	"Yes, faint staining"	Lymph Node	20191028_NC-OA-BCL6	polyclonal	Novus	NBP2-59786	faint staining 1:200, To try 1:200 O/N
RORgamma(t)	Rat	Human	1:75, 1:200, 1:500	O/N @ 4	32	10	Citrate (pH 6)	P4_11; P4_12; P4_13	C01R1	1	No	Lymph Node	20191113_OA_NC_CD8 (C13), RORgt	AFKJS-9	Thermo Fisher	14-6988-80	unclear if staining is negative OR we don't have postive cells/working on getting control tissue
GATA-3	Goat	Human	1:80, 1:160	30 min @ RT	40	10	Citrate (pH 6)	P4_14; P4_15	C01R1	1	No with background	Lymph Node	20191111_OA_NC_Tbet, RORgt, GATA3	polyclonal	R&D	AF2605-SP	some staining - unclear if it's background
RORgamma(t)	Rat	Human	1:75 and 1:200	2 hr @ RT	40	10	Citrate (pH 6)	colon_39/54; colon 42/54	C01R1	1	No	Colon	20191125_OA_NC_RORgt	AFKJS-9	Thermo Fisher	14-6988-80	stained colon tissue; unclear if staining is negative OR we don't have postive cells/working on getting control tissue
GATA-3	Goat	Human	1:400	O/N @ 4	32	10	EDTA (pH 9)	P3_1	C01R1	1	No with background	Lymph Node	20200107_OA_GATA-3	polyclonal	R&D	AF2605-SP	see some staining? however background is too high
GATA-3	Goat	Human	1:100	30 min @ RT	41	10	Citrate (pH 6)	SBB1B30903R16A 22/28	C01R1	1	No	Breast	20200128_NC_GATA-3	polyclonal	R&D	AF2605-SP	in breast tissue
IgA	Goat	Human	1:100, 1:200, 1:1000	30 min @ RT	8	10	Citrate (pH 6)	P3_2; P3_3; P3_5	C01R1	1	Yes with background	Lymph Node	20200219_NC_IgA, IgE (Round 1)	polyclonal	Novus	NB7441	Staining clear, but high background. To test @ 1:2000
IgE	Goat	Human	1:100, 1:200, 1:1000	30 min @ RT	15	10	Citrate (pH 6)	P4_18; P4_19; P4_20	C01R1	1	Yes with background	Lymph Node	20200219_NC_IgA, IgE (Round 1)	polyclonal	Novus	NB7456	Staining clear, but potential outer staining, to test @ 1:2000
Pan Cytokeratine	Rabbit	Human	1:75, 1:200	30 min @ RT	13	10	Citrate (pH 6)	Skin 1/6; Skin 1/6	C01R1	1	Yes	Skin	20200311_NC_Pan Cytokeratine	polyclonal	Novus	NB600-579SS	Tested on normal skin - shows staining and will be used to reduce costs
Donkey aRabbit HRP	Rabbit	Human	1:500	30 min @ RT	26	10	Citrate (pH 6)	P1_2	C01R1	1	"Yes, faint staining"	Lymph Node	20200717_NC_Donkey aRabbit HRP and carry over test	polyclonal	abcam	ab6802	Faint staining; should try 1:250
Donkey aRabbit HRP	Rabbit	Human	1:1000, 1:2000	30 min @ RT	26	10	Citrate (pH 6)	P1_3; P1_4	C01R1	1	No	Lymph Node	20200717_NC_Donkey aRabbit HRP and carry over test	polyclonal	abcam	ab6802	Staining too faint
CD20	Goat	Human	1:500	30 min @ RT	10	10	Citrate (pH 6)	P3_11	C01R1	1	Yes	Lymph Node	20200717_NC_Donkey aRabbit HRP and carry over test	polyclonal	ABCAM	ab194970	Works well @ 1:500 - will use this dilution for multiplex
BDCA2	Goat	Human	1:100, 1:200	1 hr @ RT	40	10	Citrate (pH 6)	P3_6; P3_16	C01R1	1	Yes	Lymph Node	20201113_NC_DLEC	polyclonal	Novus	AF1376-SP	Both work; 1:100 has stronger staining. Use this dilution in panel
Donkey aRabbit HRP	Rabbit	Human	1:20, 1:50, 1:100	30 min @ RT	32-45	10	Citrate (pH 6)	0000316953-1; 0000316953-2; 0000316953-3	C01R1	1	Yes with background	Tonsil	20201020_NC_Donkey aRabbit	polyclonal	abcam	ab6802	Increase in signal along with background; not ideal
CD169	Sheep	Human	1:200	30 min @ RT	13	10	Citrate (pH 6)	P1_27; P2_19	C01R1	1	Yes	Lymph Node	20190820_NC_multiplex 1	polyclonal	R&D	AF5197
IgM	Mouse	Human	1:400	30 min @ RT	40	10	Citrate (pH 6)	P1_36	C01R1	1	"Yes, faint staining"	Lymph Node	20190828_NC_IgM, CD11c, XCR1, AID	IM260	Novus	NBP2-34253
BCL6	Rabbit	Human	1:500	30 min @ RT	40	10	Citrate (pH 6)	P4_8; P4_10	C01R1	1	No	Lymph Node	20191028_NC-OA-BCL6	polyclonal	Novus	NBP2-59786
FDC	Mouse	Human	1:50	30 min @ RT	40	10	Citrate (pH 6)	P4_3	C01R1	1	Yes with background	Lymph Node	20191008_NC_CD1c, CD66b, FDC, CD4	CAN.24	Novus	NBP1-43118	FDC 1:50 works best with background.
melanA	Rabbit	Human	1:1000	30 min @ RT	5	10	Citrate (pH 6)	DP20-64-1	C01R1	1	Yes	Skin	Iris Miedema	EP1422	Abcam	ab51061	Melanoma skin shaving
melanA	Rabbit	Human	1:2000	30 min @ RT	7	10	Citrate (pH 6)	DP20-64-2	C01R1	1	Yes	Skin	Iris Miedema	EP1422	Abcam	ab51061	Melanoma skin shaving
melanA	Rabbit	Human	1:4000	30 min @ RT	7	10	Citrate (pH 6)	DP20-64-3	C01R1	1	"Yes, faint staining"	Skin	Iris Miedema	EP1422	Abcam	ab51061	Melanoma skin shaving
CD14	Mouse	Human	1:50	O/N @ 4	15	10	Citrate (pH 6)	P1-2	C01R1		Yes	Lymph Node	LN test panel #1	5A3B11B5	Santa Cruz Biotechnology	sc-58951
CD14	Mouse	Human	1:100	O/N @ 4	15	10	Citrate (pH 6)	P2-2	C01R1		Yes	Lymph Node	LN test panel #1	5A3B11B5	Santa Cruz Biotechnology	sc-58951
CD14	Mouse	Human	1:250	O/N @ 4	20	10	Citrate (pH 6)	P3-2	C01R1		Yes	Lymph Node	LN test panel #1	5A3B11B5	Santa Cruz Biotechnology	sc-58951
CD14	Mouse	Human	1:500	O/N @ 4	20	10	Citrate (pH 6)	P4-2	C01R1		Yes	Lymph Node	LN test panel #1	5A3B11B5	Santa Cruz Biotechnology	sc-58951
CD66b	Mouse	Human	1:600	30 min @ RT	8-13	10	Citrate (pH 6)	P1_1; P2_34; P3_10; P4_21	C01R1	1	Yes	Lymph Node	20200206_OA-NH_Multiplex 3	G10F5	BD	BDB555723
FCgr3a	Human	Human	1:100	1 hr @ RT	26	10	Citrate (pH 6),EDTA (pH 9)	Multiple	C01R1	1	Yes	Lymph Node	20210118_Fcgr3a on SLN Cohort 1		Zepteon		Need secondary HIS TAG antibody (Novus/NBP2-61482) @1:5000 1HR RT. See trouble shooting: 20201211_FCgr3a test. Tertiary staining with Rabbit Histofine
CD56	Rabbit	Human	1:500	O/N @ 4	50	10	Citrate (pH 6)	Multiple	C01R1	1	"Yes, faint staining"	Lymph Node	SLN Multiplex - Cohort 1	MA1-06801	Novus	NBP2-66968	Faint staining; used Donkey aRabbit IgG HRP (not ideal)
HPV16	Mouse	Human	1:50, 1:100, 1:200	30 min @ RT	10	10	Citrate (pH 6)	0000364421_1; 0000364417_2; 0000364421_3	C01R1	1	Yes	Tumor	20210126_NC_HPV, EBV	SPM405	Novus	NBP2-45191	Staining very strong with short AEC time, should use more dilute (with potential for overnight stainin)
EBV	Mouse	Human	1:200, 1:400, 1:1000	30 min @ RT	28	10	Citrate (pH 6)	0000364417_1, 0000364417_2; 0000364417_3	C01R1	1	Yes	Tumor	20210126_NC_HPV, EBV	CS1, CS2, CS3, CS4	Novus	NB120-17085	All dilutions work; use 1:400 or 1:1000 for cost effectiveness
FCgRI/CD64	Mouse	Human	1:200	1 hr @ RT	11	10	Citrate (pH 6)	P2_35	C01R1	1	No with background	Lymph Node	20210331_NC_CD64-FCgR1a	OTI1A8	Novus	NBP2-45625	more background and antibody deposits
FCgRI/CD64	Mouse	Human	1:200	1 hr @ RT	11	10	Citrate (pH 6)	0000316953_7	C01R1	1	No with background	Tonsil	20210331_NC_CD64-FCgR1a	OTI1A8	Novus	NBP2-45625	more background and antibody deposits
FCgRI/CD64	Mouse	Human	1:200	1 hr @ RT	11	10	Citrate (pH 6)	Spleen_15	C01R1	1	No with background	Spleen	20210331_NC_CD64-FCgR1a	OTI1A8	Novus	NBP2-45625	more background and antibody deposits
FCgRI/CD64	Mouse	Human	1:500	1 hr @ RT	11	10	Citrate (pH 6)	P2_36	C01R1	1	Yes	Lymph Node	20210331_NC_CD64-FCgR1a	OTI1A8	Novus	NBP2-45625	shows more specific staining but will need more AEC time. Could test @ 1:1000, or 1:2000 O/N at 4 degrees but will move forward with patient testing.
FCgRI/CD64	Mouse	Human	1:500	1 hr @ RT	11	10	Citrate (pH 6)	0000316953_8	C01R1	1	Yes	Tonsil	20210331_NC_CD64-FCgR1a	OTI1A8	Novus	NBP2-45625	shows more specific staining but will need more AEC time. Could test @ 1:1000, or 1:2000 O/N at 4 degrees but will move forward with patient testing.
FCgRI/CD64	Mouse	Human	1:500	1 hr @ RT	11	10	Citrate (pH 6)	Spleen_16	C01R1	1	Yes	Spleen	20210331_NC_CD64-FCgR1a	OTI1A8	Novus	NBP2-45625	shows more specific staining but will need more AEC time. Could test @ 1:1000, or 1:2000 O/N at 4 degrees but will move forward with patient testing.
FCgRI/CD64	Mouse	Human	1:500	1 hr @ RT	40	10	Citrate (pH 6)	Multiple	C01R1	1	"Yes, faint staining"	Lymph Node	FC and MMP14 multiplex on human patient samples	OTI1A8	Novus	NBP2-45625
CD3	Rat	Human	1:250	30 min @ RT	20	10	Citrate (pH 6)	P1_27; P2_19	C01R2	2	Yes	Lymph Node	20190820_NC_multiplex 1	CD3-12	ABCAM	ab11089
CD66b	Mouse	Human	1:600	30 min @ RT	15	10	Citrate (pH 6)	P3_11	C01R2	2	Yes	Lymph Node	20200717_NC_Donkey aRabbit HRP and carry over test	G10F5	BD	BDB555723
CD20	Goat	Human	1:250	30 min @ RT	6	10	Citrate (pH 6)	P1_1; P2_34; P3_10; P4_21	C01R2	2	Yes	Lymph Node	20200206_OA-NH_Multiplex 3	polyclonal	ABCAM	ab194970
CD20	Goat	Human	1:250	30 min @ RT	8	10	Citrate (pH 6)	Multiple	C01R2	2	Yes	Lymph Node	SLN Multiplex - Cohort 1	polyclonal	ABCAM	ab194970
FCgR3a/CD16a	Rabbit	Human	1:2000	30 min @ RT	40	10	Citrate (pH 6)	Multiple	C01R2	2	"Yes, faint staining"	Lymph Node	FC and MMP14 multiplex on human patient samples	polyclonal	Novus	NBP2-99278
PD1	Goat	Human	1:200	O/N @ 4	20	10	Citrate (pH 6)	P1_27; P2_19	C01R3	3	Yes	Lymph Node	20190820_NC_multiplex 1	polyclonal	R&D	AF1086
CD3	Rat	Human	1:250	30 min @ RT	20	10	Citrate (pH 6)	P1_1; P2_34; P3_10; P4_21	C01R3	3	Yes	Lymph Node	20200206_OA-NH_Multiplex 3	CD3-12	ABCAM	ab11089
CD66b	Mouse	Human	1:600	30 min @ RT	10	10	Citrate (pH 6)	Multiple	C01R3	3	No	Lymph Node	SLN Multiplex - Cohort 1	G10F5	BD	BDB555723	Carryover of CD20 into CD66b
CD66b	Mouse	Human	1:600	30 min @ RT	20	10	Citrate (pH 6)	Multiple	C01R3	4	Yes	Lymph Node	SLN Multiplex - Cohort 1	G10F5	BD	BDB555723	Removed AEC, did endogenous peroxidase/Duo Dako block 2x, restained for CD66b - recovery of stain
CD169	Sheep	Human	1:200	30 min @ RT	20	10	Citrate (pH 6)	Multiple	C01R3	3	Yes	Lymph Node	FC and MMP14 multiplex on human patient samples	polyclonal	R&D	AF5197
CD8	Mouse	Human	1:100	30 min @ RT	40	10	Citrate (pH 6)	P1_27; P2_19	C01R4	4	Yes	Lymph Node	20190820_NC_multiplex 1	C8/144B	Thermo Fisher	MA5-13473
CD56	Mouse	Human	1:50	30 min @ RT	23	10	Citrate (pH 6)	P1_1; P2_34; P3_10; P4_21	C01R4	4	No	Lymph Node	20200206_OA-NH_Multiplex 3	123C3	Thermo Fisher	MA1-06801
CD4	Mouse	Human	1:150	30 min @ RT	10	10	Citrate (pH 6)	P4_4	C02R1	2	Yes	Lymph Node	20191008_NC_CD1c, CD66b, FDC, CD4	OTI2H8	LS Bio	LS‑C175365
CD1c	Mouse	Human	1:100, 1:200	30 min @ RT	40	10	Citrate (pH 6)	P4_1; P4_2	C02R1	2	Yes with background	Lymph Node	20191008_NC_CD1c, CD66b, FDC, CD4	OT12F4	Novus	NBP2-46123
FDC	Mouse	Human	1:200	O/N @ 4	10	10	Citrate (pH 6)	P4_5	C02R1	2	Yes with background	Lymph Node	20191021_NC_FDC, CD141, CD68	CAN.24	Novus	NBP1-43118	Worked with background - will dilute further
BCL6	Rabbit	Human	1:200	O/N @ 4	8	10	Citrate (pH 6)	P4_6	C02R1	2	Yes with background	Lymph Node	20191028_NC-OA-BCL6	polyclonal	Novus	NBP2-59786	a lot of background. showed data to Courtney Betts, 1:50 would work for analysis
GATA-3	Goat	Human	1:50, 1:100, 1:200	30 min @ RT	30	10	EDTA (pH 9)	P4_11; P4_12; P4_13	C02R1	2	No with background	Lymph Node	20191119_NC_GATA-3	polyclonal	R&D	AF2605-SP	see some staining? however background is too high
GATA-3	Goat	Human	1:100, 1:200	O/N @ 4	10	10	EDTA (pH 9)	P4_14; P4_15	C02R1	2	No with background	Lymph Node	20191119_NC_GATA-3	polyclonal	R&D	AF2605-SP	see some staining? however background is too high
RORgamma(t)	Rat	Human	1:20	1 hr @ RT	40	10	Citrate (pH 6)	Colon 39/54	C02R1	2	No	Colon	20200103_OA_RORgammaT	AFKJS-9	Thermo Fisher	14-6988-80	unclear if staining is negative OR we don't have postive cells/working on getting control tissue
GATA-3	Goat	Human	1:50	30 min @ RT	31	10	EDTA (pH 9)	SBB1B30903R16A 22/28	C02R1	2	No	Breast	20200128_NC_GATA-3	polyclonal	R&D	AF2605-SP	faint staining; in breast tissue
IgG1	Rabbit	Human	1:200	30 min @ RT	7	10	Citrate (pH 6)	P4_18	C02R1	2	Yes	Lymph Node	20200305_NC_IgG1, 2, 3, and 4 (Round 1)	RM117	Novus	NPB2-62028	Staining worked; to try 1:200 and 1:500 at a later cycle
IgG2	Rabbit	Human	1:200	30 min @ RT	20	10	Citrate (pH 6)	P4_19	C02R1	2	No	Lymph Node	20200305_NC_IgG1, 2, 3, and 4 (Round 1)	RM118	Novus	NPB2-62076	No staining
IgG3	Rabbit	Human	1:200	30 min @ RT	20	10	Citrate (pH 6)	P4_20	C02R1	2	No	Lymph Node	20200305_NC_IgG1, 2, 3, and 4 (Round 1)	RM119	Novus	NBP2-62125	No staining
IgG2	Rabbit	Human	1:50	30 min @ RT	48	10	Citrate (pH 6)	P3_2	C02R1	2	No	Lymph Node	20200305_NC_IgG1, 2, 3, and 4 (Round 3)	RM118	Novus	NPB2-62076	Tried different patient sample, No staining
IgG3	Rabbit	Human	1:50	30 min @ RT	17	10	Citrate (pH 6)	P3_3	C02R1	2	Yes	Lymph Node	20200305_NC_IgG1, 2, 3, and 4 (Round 3)	RM119	Novus	NBP2-62125	Tested different patient LN, only a couple of positive cells, similar to previous test. 5/12/20 test same tissue/node @ 1:200, 1:500, 1:2000 including O/N
IgG4	Mouse	Human	1:100	30 min @ RT	48	10	Citrate (pH 6)	P3_5	C02R1	2	No	Lymph Node	20200305_NC_IgG1, 2, 3, and 4 (Round 3)	IGHG4/1345	Novus	NBP2-47639	Tested different patient LN, no staining
Pan Cytokeratine	Rabbit	Human	1:500	1 hr @ RT	40	10	Citrate (pH 6)	Skin 1/6	C02R1	2	Yes	Lymph Node	20200618_NC_PanCK, Tbet	polyclonal	Novus	NB600-579SS
IgG4	Mouse	Human	1:100; 1:200, 1:500	30 min @ RT	60	10	EDTA (pH 9)	Tonsil_1; Tonsil_2; Tonsil_3	C02R1	2	No	Tonsil	20200624_NC_CD138, IgG4	IGHG4/1345	Novus	NBP2-47639	Tested in tonsil; very faint staining in 1:100. To try again in tonsil, 1:100, Citrate. Later determined to be carry over
IgG2	Rabbit	Human	1:200, 1:500	30 min @ RT	60	10	Citrate (pH 6)	Tonsil_1; Tonsil_2	C02R1	2	No	Tonsil	20200627_NC_IgG2, IgG4	RM118	Novus	NPB2-62076	Used Tonsil - still no staining
IgG4	Mouse	Human	1:100	30 min @ RT	60	10	Citrate (pH 6)	Tonsil_3	C02R1	2	No	Tonsil	20200627_NC_IgG2 IgG4	IGHG4/1345	Novus	NBP2-47639	Tested in tonsil; no staining
Donkey aRabbit HRP	Rabbit	Human	1:250	30 min @ RT	20	10	Citrate (pH 6)	P1_4	C02R1	2	Yes	Lymph Node	20200717_NC_Donkey aRabbit HRP and carry over test	polyclonal	abcam	ab6802	Works @ 1:250. Will adjust to 1:200 and potentially use shorter AEC times. Seems to not work in multiplex panel (dim to no staining)
Donkey aRabbit HRP	Rabbit	Human	1:100, 1:200	O/N @ 4	27	10	Citrate (pH 6)	000031695-1; 000031695-2	C02R1	2	Yes with background	Lymph Node	20201020_NC_Donkey aRabbit	polyclonal	abcam	ab6802	Contains a lot of background (more so than 30 min incubation)
Donkey aRabbit HRP	Rabbit	Human	1:500	O/N @ 4	30	10	Citrate (pH 6)	000031695-3	C02R1	2	Yes with background	Lymph Node	20201020_NC_Donkey aRabbit	polyclonal	abcam	ab6802	Works the best so far. Could try 1:1000. Although, O/N staining is less desirable.
Horse aRabbit HRP polymer secondary	Horse	Rabbit	straight	30 min @ RT	n/a	10	Citrate (pH 6)	P3_6	C02R1	2	Yes	Lymph Node	20201027_NC_Horse sRabbit Secondary	polyclonal	Vector Labs	MP-7401	Staining works well - to replace Donkey aRabbit secondary (determined to be too faint in multiplex panel)
PD1	Goat	Human	1:200	O/N @ 4	20	10	Citrate (pH 6)	P2_32; P2_33	C02R1	1	Yes	Lymph Node	20190919_NC_multiplex 2	polyclonal	R&D	AF1086
BCL6	Rabbit	Human	1:50	30 min @ RT	40	10	Citrate (pH 6)	P4_7; P4_9	C02R1	2	Yes	Lymph Node	20191028_NC-OA-BCL6	polyclonal	Novus	NBP2-59786	1:50 works with slight background
BCL6	Rabbit	Human	1:100	30 min @ RT	40	10	Citrate (pH 6)	P4_8; P4_10	C02R1	2	"Yes, faint staining"	Lymph Node	20191028_NC-OA-BCL6	polyclonal	Novus	NBP2-59786
FDC	Mouse	Human	1:50	30 min @ RT	40	10	Citrate (pH 6)	P4_3	C02R1	2	Yes with background	Lymph Node	20191008_NC_CD1c, CD66b, FDC, CD4	CAN.24	Novus	NBP1-43118	FDC 1:50 works best with background.
CD83	Mouse	Human	1:100	30 min @ RT	31	10	Citrate (pH 6)	0000316953-5	C02R1		Yes	Tonsil	Iris Miedema	F5	Santa Cruz Biotechnology	sc-55535
CD83	Mouse	Human	1:500	30 min @ RT	42	10	Citrate (pH 6)	0000316953-6	C02R1		"Yes, faint staining"	Tonsil	Iris Miedema	F5	Santa Cruz Biotechnology	sc-55535
CD83	Mouse	Human	1:100	30 min @ RT	9	10	Citrate (pH 6)	P1-1, P2-1, P3-1, P4-1	C02R1		Yes	Lymph Node	LN test panel #1	F5	Santa Cruz Biotechnology	sc-55535
IgM	Mouse	Human	1:200	O/N @ 4	20	10	Citrate (pH 6)	P1_1; P2_34; P3_10; P4_21	C02R1	5	Yes	Lymph Node	20200206_OA-NH_Multiplex 3	IM260	Novus	NBP2-34253
IgD	Rabbit	Human	1:200	O/N @ 4	45	10	Citrate (pH 6)	Multiple	C02R1	5	No	Lymph Node	SLN Multiplex - Cohort 1	EPR6146	ABCAM	ab124795	Used Donkey aRabbit HRP (not ideal)
HPV16	Mouse	Human	1:500	30 min @ RT	25	10	Citrate (pH 6)	Multiple	C02R1	2	No	Lymph Node	HPV on SLN Cohort 1	SPM405	Novus	NBP2-45191	Used SLN patient samples that stained FCgr3a; did not see staining in patients that were HPV positive or only single cells here and there
FCgR3a/CD16a	Rabbit	Human	1:2000	30 min @ RT	15	10	Citrate (pH 6)	P2_35	C02R1	2	Yes with background	Lymph Node	20210412_NC_CD16a-FCgr3a	polyclonal	Novus	NBP2-99278	staining looks good, although there is some background; looks well enough to proceed with patient samples
FCgR3a/CD16a	Rabbit	Human	1:2000	30 min @ RT	15	10	Citrate (pH 6)	0000316953_7	C02R1	2	Yes with background	Tonsil	20210412_NC_CD16a-FCgr3a	polyclonal	Novus	NBP2-99278	staining looks good, although there is some background; looks well enough to proceed with patient samples
FCgR3a/CD16a	Rabbit	Human	1:2000	30 min @ RT	15	10	Citrate (pH 6)	Spleen_15	C02R1	2	Yes with background	Spleen	20210412_NC_CD16a-FCgr3a	polyclonal	Novus	NBP2-99278	staining looks good, although there is some background; looks well enough to proceed with patient samples
FCgR3a/CD16a	Rabbit	Human	1:5000	30 min @ RT	15	10	Citrate (pH 6)	P2_36	C02R1	2	"Yes, faint staining"	Lymph Node	20210412_NC_CD16a-FCgr3a	polyclonal	Novus	NBP2-99278	Could work better with longer AEC time or trying an over night incubation.
FCgR3a/CD16a	Rabbit	Human	1:5000	30 min @ RT	15	10	Citrate (pH 6)	000031695_8	C02R1	2	"Yes, faint staining"	Tonsil	20210412_NC_CD16a-FCgr3a	polyclonal	Novus	NBP2-99278	Could work better with longer AEC time or trying an over night incubation.
FCgR3a/CD16a	Rabbit	Human	1:5000	30 min @ RT	15	10	Citrate (pH 6)	Spleen_16	C02R1	2	"Yes, faint staining"	Spleen	20210412_NC_CD16a-FCgr3a	polyclonal	Novus	NBP2-99278	Could work better with longer AEC time or trying an over night incubation.
MMP14	Rabbit	Human	1:1000	2 hr @ RT	15	10	Citrate (pH 6)	Multiple	C02R1	4	"Yes, faint staining"	Lymph Node	FC and MMP14 multiplex on human patient samples	3-F7	Novus	NBP2-67415
IgM	Mouse	Human	1:200	O/N @ 4	20	10	Citrate (pH 6)	P2_32; P2_33	C02R2	2	Yes	Lymph Node	20190919_NC_multiplex 2	IM260	Novus	NBP2-34253	C01R2 documented in experiment
FDC	Mouse	Human	1:350	O/N @ 4	40	10	Citrate (pH 6)	P4_7	C02R2	3	"Yes, faint staining"	Lymph Node	20191031_OA_CD141, FDC	CAN.24	Novus	NBP1-43118
FDC	Mouse	Human	1:500	O/N @ 4	40	10	Citrate (pH 6)	P4_8	C02R2	3	No	Lymph Node	20191031_OA_CD141, FDC	CAN.24	Novus	NBP1-43118
CD141	Mouse	Human	1:100	O/N @ 4	40	10	Citrate (pH 6)	P4_9	C02R2	3	Yes	Lymph Node	20191031_OA_CD141, FDC	QBEND/40	Novus	NB100-64982
CD56	Rabbit	Human	1:50	1 hr @ RT	20	10	Citrate (pH 6)	P4_13	C02R2	3	Yes	Lymph Node	20191217_NC_CD56	MA1-06801	Novus	NBP2-66968	Unclear if staining worked, too much background
CD56	Rabbit	Human	1:100	1 hr @ RT	20	10	Citrate (pH 6)	P4_14	C02R2	3	Yes with background	Lymph Node	20191217_NC_CD56	MA1-06801	Novus	NBP2-66968	Unclear if staining worked, too much background
CD56	Rabbit	Human	1:200	1 hr @ RT	20	10	Citrate (pH 6)	P4_15	C02R2	3	Yes?	Lymph Node	20191217_NC_CD56	MA1-06801	Novus	NBP2-66968	showed only faint staining, should trouble shoot by doing O/N at 4 degrees
PD1	Goat	Human	1:200	O/N @ 4	25	10	Citrate (pH 6)	P1_1; P2_34; P3_10; P4_21	C02R2	6	Yes	Lymph Node	20200206_OA-NH_Multiplex 3	polyclonal	R&D	AF1086
PD1	Goat	Human	1:200	O/N @ 4	30	10	Citrate (pH 6)	Multiple	C02R2	6	Yes	Lymph Node	SLN Multiplex - Cohort 1	polyclonal	R&D	AF1086	2x Duo Dako Block
CD3	Rat	Human	1:250	30 min @ RT	15	10	Citrate (pH 6)	P2_32; P2_33	C02R3	3	Yes	Lymph Node	20190919_NC_multiplex 2	CD3-12	ABCAM	ab11089	C01R3 documented in experiment
IgD	Rabbit	Human	1:200	O/N @ 4	28	10	Citrate (pH 6)	P1_1; P2_34; P3_10; P4_21	C02R3	7	Yes	Lymph Node	20200206_OA-NH_Multiplex 3	EPR6146	ABCAM	ab124795
IgM	Mouse	Human	1:200	O/N @ 4	50	10	Citrate (pH 6)	Multiple	C02R3	7	Yes	Lymph Node	SLN Multiplex - Cohort 1	IM260	Novus	NBP2-34253	2x Duo Dako Block
CD169	Sheep	Human	1:200	30 min @ RT	17	10	Citrate (pH 6)	P1_1; P2_34; P3_10; P4_21	C02R4	8	Yes	Lymph Node	20200206_OA-NH_Multiplex 3	polyclonal	R&D	AF5197
CD3	Rat	Human	1:250	30 min @ RT	15	10	Citrate (pH 6)	Multiple	C02R4	8	Yes	Lymph Node	SLN Multiplex - Cohort 1	CD3-12	ABCAM	ab11089	2x Duo Dako Block
CD138	Mouse	Human	1:20	30 min @ RT	18	10	Citrate (pH 6)	P2_32; P2_33	C03R1	4	Yes	Lymph Node	20190919_NC_multiplex 2	MI15	Thermo Fisher	MA5-12400	C02R1 documented in experiment
AID	Rat	Human	1:200	30 min @ RT	20	10	EDTA (pH 9)	P1_31	C03R1	1	Yes with background	Lymph Node	20190826_NC_AID, CD21	EK2 5G9	Cell Signaling	4959S	back to back stripping (no staining in between)
AID	Rat	Human	1:200	O/N @ 4	10	10	EDTA (pH 9)	P1_32	C03R1	1	No	Lymph Node	20190826_NC_AID, CD21	EK2 5G9	Cell Signaling	4959S	back to back stripping (no staining in between)
CD21	Mouse	Human	1:200	30 min @ RT,O/N @ 4	30	10	EDTA (pH 9)	P1_34; P1_35	C03R1	1	No	Lymph Node	20190826_NC_AID, CD21	7D6	Novus	DDX0120P-100	back to back stripping (no staining in between)
AID	Rat	Human	1:200	30 min @ RT	25	10	Citrate (pH 6)	P2_21	C03R1	1	No	Lymph Node	20190828_NC_IgM, CD11c, XCR1, AID	EK2 5G9	Cell Signaling	4959S	back to back stripping (no staining in between)
AID	Rat	Human	1:200	O/N @ 4	10	10	Citrate (pH 6)	P2_22	C03R1	1	No	Lymph Node	20190828_NC_IgM, CD11c, XCR1, AID	EK2 5G9	Cell Signaling	4949S	back to back stripping (no staining in between)
CD68	Mouse	Human	1:100, 1:200	30 min @ RT	5	10	Citrate (pH 6)	P4_3; P4_4	C03R1	3	Yes	Lymph Node	20191021_NC_FDC, CD141, CD68	KP1	Novus	NBP100-683SS	Use 1:1000 - could even go more dilute!
CD141	Mouse	Human	1:50, 1:100	30 min @ RT	40	10	Citrate (pH 6)	P4_1; P4_2	C03R1	3	Yes	Lymph Node	20191021_NC_FDC, CD141, CD68	QBEND/40	Novus	NB100-64982	AEC on for a long time - tried different dilution
CD141	Mouse	Human	1:20	30 min @ RT	10	10	Citrate (pH 6)	P4_5	C03R1	3	Yes	Lymph Node	20191021_NC_FDC, CD141, CD68	QBEND/40	Novus	NB100-64982	To try 1:100 O/N at 4 degrees
RORgamma(t)	Rat	Human	1:75 and 1:200	2 hr @ RT	36	10	Citrate (pH 6)	P4_6; P4_10	C03R1	3	No	Lymph Node	20191111_OA_NC_Tbet, RORgt, GATA3	AFKJS-9	Thermo Fisher	14-6988-80	unclear if staining is negative OR we don't have postive cells/working on getting control tissue
CD68	Mouse	Human	1:2000	30 min @ RT	3	10	Citrate (pH 6)	P4_15	C03R1	3	Yes	Lymph Node	Training folder: 20200113_NH	KP1	Novus	NBP100-683SS	some background due to low volume but still works. Will change protocol to reflect 1:2000 dilution.
GATA-3	Rabbit	Human	1:133	30 min @ RT	8	10	EDTA (pH 9)	SBB1B30903R16A 22/28	C03R1	3	Yes	Breast	20200131_NC_GATA-3 and HLA_EDTA_C03	D1C39	Cell Signaling	5852T	breast tissue; very clear staining. use @ 1:100
GATA-3	Rabbit	Human	1:133	30 min @ RT	35	10	EDTA (pH 9)	P4_13	C03R1	4	No	Lymph Node	20200131_NC_GATA-3 and HLA_EDTA_C03	D1C39	Cell Signaling	5852T	lymph node, no staining, but also no background. use @1:100
HLA-DR/DP/DQ	Mouse	Human	1:500	30 min @ RT	40	10	EDTA (pH 9)	P4_15	C03R1	4	Yes?	Lymph Node	20200131_NC_GATA-3 and HLA_EDTA_C03	WR18	LS Bio	LS-B10162-100	Tested with EDTA to accommodate GATA-3 in a cycle; TBD if will be part of protocol
CD56	Rabbit	Human	1:200	O/N @ 4	49	10	Citrate (pH 6)	P4_17	C03R1	3	Yes	Lymph Node	20200615_NC_CD56, CD88	MA1-06801	Novus	NBP2-66968	worked O/N staining to reduce costs
CD56	Rabbit	Human	1:500	O/N @ 4	49	10	Citrate (pH 6)	P4_18	C03R1	4	Yes	Lymph Node	20200615_NC_CD56, CD88	MA1-06801	Novus	NBP2-66968	worked O/N staining to reduce costs - use in next multiplex protocols
CD138	Mouse	Human	1:50, 1:100	30 min @ RT	60	10	Citrate (pH 6)	P3_2; P3_3	C03R1	3	Yes	Lymph Node	20200624_NC_CD138, IgG4	MI15	Thermo Fisher	MA5-12400	Does show staining - not as bright as 1:20, 1:50 could be a substitute to reduce costs
IgG4	Mouse	Human	1:100	O/N @ 4	60	10	EDTA (pH 9)	Tonsil_3	C03R1	3	No	Tonsil	20200628_NC_IgG3, IgG4, BCL6	IGHG4/1345	Novus	NBP2-47639	Tested in tonsil; faint staining (used old EDTA, to order fresh). Later determined to be carry over
IgG3	Rabbit	Human	1:500, 1:1000	O/N @ 4	30	10	Citrate (pH 6)	Tonsil_1; Tonsil_2	C03R1	3	Yes	Tonsil	20200628_NC_IgG3, IgG4, BCL6	RM119	Novus	NBP2-62125	Tested in tonsil - more positive cells. Good staining. Could use either dilution, 1:500 O/N preferable.
CD141	Sheep	Human	1:200	O/N @ 4	45	10	Citrate (pH 6)	000031695-1	C03R1	3	"Yes, faint staining"	Tonsil	20201111_NC_Sheep aHuman CD141	polyclonal	Novus	AF3947-SP	Tonsil
CD141	Sheep	Human	1:500, 1:1000	O/N @ 4	45	10	Citrate (pH 6)	000031695-2; 000031695-3	C03R1	3	No	Tonsil	20201111_NC_Sheep aHuman CD141	polyclonal	Novus	AF3947-SP	Tonsil
Pan Cytokeratine	Rabbit	Human	1:75	30 min @ RT	13	10	Citrate (pH 6)	P4_16	C03R1	3	Yes?	Lymph Node	20200311_NC_Pan Cytokeratine	polyclonal	Novus	NB600-579SS	Not expected to see any staining (marker for primary tumor cells)
CD68	Mouse	Human	1:1000	30 min @ RT	3	10	Citrate (pH 6)	P4_14	C03R1	3	Yes	Lymph Node	Training folder: 20200113_NH	KP1	Novus	NBP100-683SS	some background due to low volume but still works. Will change protocol to reflect 1:2000 dilution.
CD1a	Mouse	Human	1:50	30 min @ RT	19	10	Citrate (pH 6)	0000301777-1	C3R1		Yes	Tonsil	Iris Miedema	CTB6	Santa Cruz Biotechnology	sc-5265
CD1a	Mouse	Human	1:250	30 min @ RT	15	10	Citrate (pH 6)	0000301777-2	C03R1		Yes	Tonsil	Iris Miedema	CTB6	Santa Cruz Biotechnology	sc-5265
CD14	Mouse	Human	1:250	O/N @ 4	10	10	Citrate (pH 6)	0000301773-7	C03R1		"Yes, faint staining"	Tonsil	Iris Miedema	4B4F12	Abcam	ab182032
CD1a	Mouse	Human	1:500	30 min @ RT	16	10	Citrate (pH 6)	0000301777-3	C03R1		Yes with background	Tonsil	Iris Miedema	CTB6	Santa Cruz Biotechnology	sc-5265
CD14	Mouse	Human	1:500	O/N @ 4	14	10	Citrate (pH 6)	0000301773-8	C03R1		"Yes, faint staining"	Tonsil	Iris Miedema	4B4F12	Abcam	ab182032
CD14	Mouse	Human	1:1000	O/N @ 4	12	10	Citrate (pH 6)	0000301773-10	C03R1		"Yes, faint staining"	Tonsil	Iris Miedema	4B4F12	Abcam	ab182032
CD83	Mouse	Human	1:50	30 min @ RT	25	10	Citrate (pH 6)	0000316953-4	C03R1		Yes	Tonsil	Iris Miedema	F5	Santa Cruz Biotechnology	sc-55535
CD80	Rabbit	Human	1:1000	30 min @ RT	37	10	Citrate (pH 6)	301777-5	C03R1		"Yes, faint staining"	Tonsil	Iris Miedema	EPRII57(2)	Abcam	ab134120
CD80	Rabbit	Human	1:2000	30 min @ RT	37	10	Citrate (pH 6)	301777-6	C03R1		No	Tonsil	Iris Miedema	EPRII57(2)	Abcam	ab134120
CD80	Rabbit	Human	1:4000	30 min @ RT	37	10	Citrate (pH 6)	316953-5	C03R1		No	Tonsil	Iris Miedema	EPRII57(2)	Abcam	ab134120
ICOS	Rabbit	Human	1:100	30 min @ RT	37	10	Citrate (pH 6)	301777-1	C03R1		Yes	Tonsil	Iris Miedema	SP98	Abcam	ab105227
ICOS	Rabbit	Human	1:200	30 min @ RT	43	10	Citrate (pH 6)	301777-2	C03R1		Yes	Tonsil	Iris Miedema	SP98	Abcam	ab105227
ICOS	Rabbit	Human	1:400	30 min @ RT	48	10	Citrate (pH 6)	301777-3	C03R1		"Yes, faint staining"	Tonsil	Iris Miedema	SP98	Abcam	ab105227
HLA-DR/DP/DQ	Mouse	Human	1:500	30 min @ RT	17	10	Citrate (pH 6)	P1_1; P2_34; P3_10; P4_21	C03R1	9	Yes	Lymph Node	20200206_OA-NH_Multiplex 3	WR18	LS Bio	LS-B10162-100
Tbet	Rabbit	Human	1:200	1 hr @ RT	60	10	Citrate (pH 6)	Multiple	C03R1	9	No	Lymph Node	SLN Multiplex - Cohort 1	D6N8B	Cell Signaling	13232T	Used Donkey aRabbit secondary HRP - likely secondary is affecting abs in this panel that previously worked well. Change secondary/recover staining
EBV	Mouse	Human	1:1000	30 min @ RT	45	10	Citrate (pH 6)	Multiple	C03R1	3	No	Lymph Node	EBV on SLN Cohort 1	CS1, CS2, CS3, CS4	Novus	NB120-17085	Used SLN patient samples that stained FCgr3a; did not see staining but do no know EBV status
FCgRI/CD64	Mouse	Human	1:200, 1:500	1 hr @ RT	17	10	Citrate (pH 6)	P3_13	C03R1	3	No	Lymph Node	20210331_NC_CD64-FCgR1a	OTI1A8	Novus	NBP2-45625	"star-burst" patterning
MMP-14	Rabbit	Human	1:100; 1:200	2 hr @ RT	13	10	Citrate (pH 6)	P2_35; P2_16	C03R1	3	Yes with background	Lymph Node	20210422_NC_MMP-14	3-F7	Novus	NBP2-67415	staining worked, but a short AEC time with a lot of background. To try 1:500, and 1:1000
MMP-14	Rabbit	Human	1:100; 1:200	2 hr @ RT	8	10	Citrate (pH 6)	0000316953_7; 0000316953_8	C03R1	3	Yes with background	Tonsil	20210422_NC_MMP-14	3-F7	Novus	NBP2-67415	staining worked, but a short AEC time with a lot of background. To try 1:500, and 1:1000
MMP-14	Rabbit	Human	1:100; 1:200	2 hr @ RT	13	10	Citrate (pH 6)	Spleen_15; Spleen_16	C03R1	3	Yes with background	Spleen	20210422_NC_MMP-14	3-F7	Novus	NBP2-67415	staining worked, but a short AEC time with a lot of background. To try 1:500, and 1:1000
IgD	Rabbit	Human	1:200	O/N @ 4	15	10	Citrate (pH 6)	P2_32; P2_33	C03R2	5	Yes	Lymph Node	20190919_NC_multiplex 2	EPR6146	ABCAM	ab124795	C02R2 documented in experiment
CD80	Rabbit	Human	1:500	30 min @ RT	46	10	Citrate (pH 6)	P1-1, P2-1	C03R2		"Yes, faint staining"	Lymph Node	LN test panel #1	EPRII57(2)	Abcam	ab134120
CD80	Rabbit	Human	1:1000	30 min @ RT	48	10	Citrate (pH 6)	P3-1, P4-1	C03R2		"Yes, faint staining"	Lymph Node	LN test panel #1	EPRII57(2)	Abcam	ab134120
CD11c	Rabbit	Human	1:200	30 min @ RT	10	10	Citrate (pH 6)	P1_1; P2_34; P3_10; P4_21	C03R2	10	Yes	Lymph Node	20200206_OA-NH_Multiplex 3	SI19-06	Novus	NBP2-67402
IgE	Goat	Human	1:1000	30 min @ RT	30	10	Citrate (pH 6)	Multiple	C03R2	10	Yes with background	Lymph Node	SLN Multiplex - Cohort 1	polyclonal	Novus	NB7456	2x Duo Dako Block
CD169	Sheep	Human	1:200	30 min @ RT	13	10	Citrate (pH 6)	P2_32; P2_33	C03R3	6	Yes	Lymph Node	20190919_NC_multiplex 2	polyclonal	R&D	AF5197	C02R3 documented in experiment
IgE	Goat	Human	1:10,000	30 min @ RT	22	10	Citrate (pH 6)	P1_1; P2_34; P3_10; P4_21	C03R3	11	No	Lymph Node	20200206_OA-NH_Multiplex 3	polyclonal	Novus	NB7456	Faint staining that is similar to CD11c, high background
HLA-DR/DP/DQ	Mouse	Human	1:500	30 min @ RT	50	10	Citrate (pH 6)	Multiple	C03R3	11	Yes	Lymph Node	SLN Multiplex - Cohort 1	WR18	LS Bio	LS-B10162-100	2x Duo Dako Block
CD169	Sheep	Human	1:200	30 min @ RT	31	10	Citrate (pH 6)	Multiple	C03R4	12	Yes	Lymph Node	SLN Multiplex - Cohort 1	polyclonal	R&D	AF5197	2x Duo Dako Block
CD27	Rabbit	Human	1:500	30 min @ RT	20	10	Citrate (pH 6)	P2_32; P2_33	C04R1	7	Yes with background	Lymph Node	20190919_NC_multiplex 2	EPR8569	Novus	NBP2-28434	C03R1 documented in experiment
FDC	Mouse	Human	1:500, 1:1000	O/N @ 4	?	10	Citrate (pH 6)	P4_1; P4_2	C04R1	4	"Yes, faint staining"	Lymph Node	20191021_NC_FDC, CD141, CD68	CAN.24	Novus	NBP1-43118	Faint staining, will try 1:350 and 1:400 O/N
GATA-3	Goat	Human	1:20	30 min @ RT	14	10	EDTA (pH 9)	P4_11	C04R1	4	No with background	Lymph Node	20191230_OA_GATA-3	polyclonal	R&D	AF2605-SP	see some staining? however background is too high
FDC	Mouse	Human	1:350	O/N @ 4	13	10	Citrate (pH 6)	P4_6	C04R1	4	Yes with background	Lymph Node	20200131_OA_FDC, CD141	CAN.24	Novus	NBP1-43118
FDC	Mouse	Human	1:500	O/N @ 4	13	10	Citrate (pH 6)	P4_12	C04R1	4	Yes with background	Lymph Node	20200131_OA_FDC, CD141	CAN.24	Novus	NBP1-43118
IgA	Goat	Human	1:5,000, 1:10,000	30 min @ RT	13	10	Citrate (pH 6)	P4_10; P4_13	C04R1	4	Yes with background	Lymph Node	20200219_NC_IgA, IgE (Round 2)	polyclonal	Novus	NB7441	Over AEC development
CD141	Mouse	Human	1:200, 1:500	O/N @ 4	60	10	Citrate (pH 6)	P4_5; P4_16	C04R1	4	"Yes, faint staining"	Lymph Node	20200616_NC_CD138, CD141	QBEND/40	Novus	NB100-64982	faint staining, not optimal
Tbet	Rabbit	Human	1:200	1 hr @ RT	30	10	Citrate (pH 6)	P4_19	C04R1	4	Yes	Lymph Node	20200618_NC_PanCK, Tbet	D6N8B	Cell Signaling	13232T	lower dilution and longer incubation works as well and will be used at this dilution to reduce costs
Tbet	Rabbit	Human	1:500	1 hr @ RT	30	10	Citrate (pH 6)	P4_20	C04R1	4	Yes	Lymph Node	20200618_NC_PanCK, Tbet	D6N8B	Cell Signaling	13232T	lower dilution and longer incubation works; prefer 1:200 for 1 hr for protocol
IgG2	Rabbit	Human	1:200	O/N @ 4	60	10	EDTA (pH 9)	Tonsil_1	C04R1	4	Yes	Tonsil	20200629_NC_IgG2, IgG4, Bcl6	RM118	Novus	NPB2-62076	Originally thought staining worked, however very faint and later determined to be carry over. See SLN Cohort 1, 20201228_NC_EDTA carry over issues (in troubleshooting folder)
IgG2	Rabbit	Human	1:500	O/N @ 4	60	10	EDTA (pH 9)	Tonsil_2	C04R1	3	"Yes, faint staining"	Tonsil	20200629_NC_IgG2, IgG4, Bcl6	RM118	Novus	NPB2-62076	Originally thought staining worked, however very faint and later determined to be carry over. See SLN Cohort 1, 20201228_NC_EDTA carry over issues (in troubleshooting folder)
GATA-3	Goat	Human	1:200	O/N @ 4	30	10	EDTA (pH 9)	Tonsil_3	C04R1	4	No with background	Tonsil	20200708_NC_GATA-3	polyclonal	R&D	AF2605-SP	tonsil; too much background
CD141	Sheep	Human	1:20	O/N @ 4	20	10	Citrate (pH 6)	000031695-3	C04R1	4	Yes with background	Tonsil	20201111_NC_Sheep aHuman CD141	polyclonal	Novus	AF3947-SP	Tonsil; Not ideal due to background
CD141	Sheep	Human	1:50	O/N @ 4	30	10	Citrate (pH 6)	000031695-2	C04R1	4	Yes	Tonsil	20201111_NC_Sheep aHuman CD141	polyclonal	Novus	AF3947-SP	Tonsil; Similar to 1:20 staining @ 2HR, but takes longer due to over night staining
CD141	Sheep	Human	1:100	O/N @ 4	45	10	Citrate (pH 6)	000031695-1	C04R1	4	Yes	Tonsil	20201111_NC_Sheep aHuman CD141	polyclonal	Novus	AF3947-SP	Tonsil; Staining worked, but not as ideal as earlier stains - lose some granularity of stain
IgE	Goat	Human	1:5000, 1:10000	30 min @ RT	15	10	Citrate (pH 6)	P4_14; P4_15	C04R1	4	Yes with background	Lymph Node	20200219_NC_IgA, IgE (Round 2)	polyclonal	Novus	NB7456	Over AEC development - will use @ 1:1000 RT for 30 minutes
CD68	Mouse	Human	1:500; 1:1000	30 min @ RT	5	10	Citrate (pH 6)	P4_3; P4_4	C04R1	4	Yes	Lymph Node	20191021_NC_FDC, CD141, CD68	KP1	Novus	NBP100-683SS	Use 1:1000 - could even go more dilute!
CD141	Mouse	Human	1:100	O/N @ 4	60	10	Citrate (pH 6)	P1_1; P2_34; P3_10; P4_21	C04R1	12	"Yes, faint staining"	Lymph Node	20200206_OA-NH_Multiplex 3	QBEND/40	Novus	NB100-64982
CD11c	Rabbit	Human	1:200	30 min @ RT	15	10	Citrate (pH 6)	Multiple	C04R1	13	Yes	Lymph Node	SLN Multiplex - Cohort 1	SI19-06	Novus	NBP2-67402	Used Horse aRabbit secondary HRP/Vector Labs
FCgRI/CD64	Mouse	Human	1:200, 1:500	1 hr @ RT	17	10	Citrate (pH 6)	P3_6	C04R1	4	No	Lymph Node	20210331_NC_CD64-FCgR1a	OTI1A8	Novus	NBP2-45625	"star-burst" patterning
MMP-14	Rabbit	Human	1:500; 1:1000	2 hr @ RT	15	10	Citrate (pH 6)	0000316953_7; 0000316953_8	C04R1	4	Yes with background	Lymph Node	20210422_NC_MMP-14	3-F7	Novus	NBP2-67415
CD169	Sheep	Human	1:200	30 min @ RT	20	10	Citrate (pH 6)	Multiple	C04R1		Yes	Lymph Node	FC and MMP14 multiplex on human patient samples	polyclonal	R&D	AF5197
CD8	Mouse	Human	1:50	30 min @ RT	25	10	Citrate (pH 6)	P2_32; P2_33	C04R2	8	Yes	Lymph Node	20190919_NC_multiplex 2	C8/144B	Thermo Fisher	MA5-13473	C03R2 documented in experiment
ICOS	Rabbit	Human	1:100	30 min @ RT	30	10	Citrate (pH 6)	P1-1, P2-1, P3-1, P4-1	C04R2		Yes	Lymph Node	LN test panel #1	SP98	Abcam	ab105227
Tbet	Rabbit	Human	1:100	30 min @ RT	18	10	Citrate (pH 6)	P1_1; P2_34; P3_10; P4_21	C04R2	13	"Yes, faint staining"	Lymph Node	20200206_OA-NH_Multiplex 3	D6N8B	Cell Signaling	13232T	Faint staining, would have left AEC on longer
IgA	Goat	Human	1:10,000	O/N @ 4	20	10	Citrate (pH 6)	Multiple	C04R2	14	Yes	Lymph Node	SLN Multiplex - Cohort 1	polyclonal	Novus	NB7441	2x Duo Dako Block
IgA	Goat	Human	1:10,000	O/N @ 4	4	10	Citrate (pH 6)	P1_1; P2_34; P3_10; P4_21	C04R3	14	Yes with background	Lymph Node	20200206_OA-NH_Multiplex 3	polyclonal	Novus	NB7441	Background around edges
CD141	Mouse	Human	1:100	O/N @ 4	60	10	Citrate (pH 6)	Multiple	C04R3	15	No	Lymph Node	SLN Multiplex - Cohort 1	QBEND/40	Novus	NB100-64982	2x Duo Dako Block
FCgR3a/CD16a	Rabbit	Human	1:2000	30 min @ RT	50	10	Citrate (pH 6)	Multiple	C04R3		"Yes, faint staining"	Lymph Node	FC and MMP14 multiplex on human patient samples	polyclonal	Novus	NBP2-99278
CD20	Goat	Human	1:250	30 min @ RT	7	10	Citrate (pH 6)	P2_32; P2_33	C05R1	9	Yes	Lymph Node	20190919_NC_multiplex 2	polyclonal	ABCAM	ab194970	C03R3 documented in experiment
Tbet	Rabbit	Human	1:100	30 min @ RT	18	10	Citrate (pH 6)	P4_1	C05R1	5	Yes	Lymph Node	20191111_OA_NC_Tbet, RORgt, GATA3	D6N8B	Cell Signaling	13232T
GATA-3	Goat	Human	1:40, 1:80, 1:160	O/N @ 4	35-40	10	EDTA (pH 9)	P4_2; P4_3; P4_4	C05R1		No with background	Lymph Node	20191111_OA_NC_Tbet, RORgt, GATA3	polyclonal	R&D	AF2605-SP	unclear if worked - high degree of background; over incubated with AEC, and the revisualization didn't work.
IgE	Goat	Human	1:2000	30 min @ RT	15	10	Citrate (pH 6)	P4_11	C05R1	5	Yes with background	Lymph Node	20200219_NC_IgA, IgE (Round 2)	polyclonal	Novus	NB7456	Over AEC development - will use @ 1:1000 RT for 30 minutes
IgA	Goat	Human	1:5,000	30 min @ RT	14	10	Citrate (pH 6)	P4_10	C05R1	5	Yes with background	Lymph Node	20200219_NC_IgA, IgE (Round 3)	polyclonal	Novus	NB7441	Similar results as previous
IgA	Goat	Human	1:10,000, 1:20,000	O/N @ 4	5	10	Citrate (pH 6)	P4_13; P4_14	C05R1	5	Yes with background	Lymph Node	20200219_NC_IgA, IgE (Round 3)	polyclonal	Novus	NB7441	Can use either of these for staining, need to be careful with AEC development
BCL6	Rabbit	Human	1:200; 1:500, 1:1000	O/N @ 4	60	10	Citrate (pH 6)	P4_5; P4_19; P4_20	C05R1	5	No	Lymph Node	20200628_NC_IgG3, IgG4, BCL6	EPR11410-43	abcam	ab172610	No staining at all - just background in 1:200 O/N
CD138	Mouse	Human	1:100, 1:200	O/N @ 4	60	10	Citrate (pH 6)	P4_12; P4_15	C05R1	5	"Yes, faint staining"	Lymph Node	20200616_NC_CD138, CD141	MI15	Thermo Fisher	MA5-12400	Staining faint and not optimal
CD88	Rabbit	Human	1:500	O/N @ 4	16	10	Citrate (pH 6)	P4_6	C05R1	5	Yes	Lymph Node	20200615_NC_CD56, CD88	polyclonal	Novus	NPB1-88258	Works well O/N staining - will use this in next multiplex to reduce costs
RORgamma(t)	Rat	Human	1:75, 1:200	30 min @ RT	50	10	Citrate (pH 6)	Tonsil_1: Tonsil_2	C05R1	5	No	Tonsil	20200630_NC_IgG4, BCL6, RORgammaT	AFKJS-9	Thermo Fisher	14-6988-80	Used tonsil. All previous tests on LN or colon. No staining.
CD141	Sheep	Human	1:20	2 hr @ RT	36	10	Citrate (pH 6)	000031695-1	C05R1	5	Yes	Tonsil	20201111_NC_Sheep aHuman CD141	polyclonal	Novus	AF3947-SP	Tonsil; Use this stain in multiplex panels
CD141	Sheep	Human	1:50	2 hr @ RT	60	10	Citrate (pH 6)	000031695-2	C05R1	5	Yes	Tonsil	20201111_NC_Sheep aHuman CD141	polyclonal	Novus	AF3947-SP	Tonsil; Not as ideal as 1:20 due to more faint staining and longer AEC time
CD80	Rabbit	Human	1:1000	30 min @ RT	48	10	Citrate (pH 6)	P3-1, P4-1	C05R1		"Yes, faint staining"	Lymph Node	LN test panel #1	EPRII57(2)	Abcam	ab134120
IgG1	Rabbit	Human	1:100	30 min @ RT	6	10	Citrate (pH 6)	Multiple	C05R1	16	Yes	Lymph Node	SLN Multiplex - Cohort 1	IGHG4/1345	Novus	NBP2-47639
MMP14	Rabbit	Human	1:1000	2 hr @ RT	15	10	Citrate (pH 6)	Multiple	C05R1		"Yes, faint staining"	Lymph Node	FC and MMP14 multiplex on human patient samples	3-F7	Novus	NBP2-67415
BDCA	Goat	Human	1:100	1 hr @ RT	20	10	Citrate (pH 6)	Multiple	C05R2	17	Yes	Lymph Node	SLN Multiplex - Cohort 1	polyclonal	Novus	AF1376-SP	2x Duo Dako Block
CD138	Mouse	Human	1:50	30 min @ RT	65	10	Citrate (pH 6)	Multiple	C05R3	18	Yes	Lymph Node	SLN Multiplex - Cohort 1	MI15	Thermo Fisher	MA5-12400	2x Duo Dako Block
CD38	Mouse	Human	1:100	O/N @ 4	23	10	Citrate (pH 6)	P2_32; P2_33	C06R1	10	Yes	Lymph Node	20190919_NC_multiplex 2	38C03 (SP32)	Thermo Fisher	MA5-14413	C04R1 documented in experiment
CD1c	Mouse	Human	1:100	1 hr @ RT	25	10	Citrate (pH 6)	P4_1	C06R1	6	Yes with background	Lymph Node	20191122_OA_NC_CD1c	OT12F4	Novus	NBP2-46123
BCL6	Rabbit	Human	1:50	30 min @ RT	11	10	Citrate (pH 6)	P4_2	C06R1	6	Yes with background	Lymph Node	20191127_OA_NC_BCL6	polyclonal	Novus	NBP2-59786	showed data to Courtney Betts, 1:50 would work for analysis; also works in later cycles
CD56	Rabbit	Human	1:50	1 hr @ RT	48	10	Citrate (pH 6)	P4_3	C06R1	6	No	Lymph Node	20200108_OA_CD56	MA1-06801	Novus	NBP2-66968	Operator error: used Goat Histofine instead of Rabbit
IgG4	Mouse	Human	1:100, 1:200	30 min @ RT	20	10	Citrate (pH 6)	P4_19; P4_20	C06R1	6	No	Lymph Node	20200305_NC_IgG1, 2, 3, and 4 (Round 2)	IGHG4/1345	Novus	NBP2-47639	No staining
IgG2	Rabbit	Human	1:50	30 min @ RT	28	10	Citrate (pH 6)	P4_13	C06R1	6	No	Lymph Node	20200305_NC_IgG1, 2, 3, and 4 (Round 2)	RM118	Novus	NPB2-62076	No staining
IgG3	Rabbit	Human	1:50	30 min @ RT	20	10	Citrate (pH 6)	P4_14	C06R1	6	Yes	Lymph Node	20200305_NC_IgG1, 2, 3, and 4 (Round 2)	RM119	Novus	NBP2-62125	Only a couple of positive cells - need to test a different tissue
CD88	Rabbit	Human	1:1,000 and 1:2,000	O/N @ 4	16 and 49	10	Citrate (pH 6)	P4_10; P4_11	C06R1	6	Yes	Lymph Node	20200615_NC_CD56, CD88	polyclonal	Novus	NPB1-88258	Works okay with O/N staining. 1:500 O/N staining is more optimal
GATA-3	Goat	Human	1:50, 1:100	O/N @ 4	30	10	EDTA (pH 9)	Tonsil_1; Tonsil_2	C06R1	6	No with background	Tonsil	20200708_NC_GATA-3	polyclonal	R&D	AF2605-SP	tonsil; too much background
CD38	Mouse	Human	1:20	1 hr @ RT	58	10	Citrate (pH 6)	Multiple	C06R1	19	Yes	Lymph Node	SLN Multiplex - Cohort 1	38C03 (SP32)	Thermo Fisher	MA5-14413
MECA-79	Rat	Human	1:500	30 min @ RT	40	10	Citrate (pH 6)	0000316953_3	C06R1	6	Yes	Tonsil	20210205_NC_MECA-79, and ZG practice				staining optimal at 1:100
CD11c	Rabbit	Human	1:200	30 min @ RT	10	10	Citrate (pH 6)	P2_32; P2_33	C06R2	11	Yes	Lymph Node	20190919_NC_multiplex 2	SI19-06	Novus	NBP2-67402	C04R2 documented in experiment
CD88	Rabbit	Human	1:500	O/N @ 4	26	10	Citrate (pH 6)	Multiple	C06R2	20	Yes	Lymph Node	SLN Multiplex - Cohort 1	polyclonal	Novus	NPB1-88258	2x Duo Dako Block
CD141	Sheep	Human	1:20	2 hr @ RT	30	10	Citrate (pH 6)	Multiple	C06R3	21	Yes with background	Lymph Node	SLN Multiplex - Cohort 1	polyclonal	Novus	AF3947-SP	2x Duo Dako Block
HLA-DR/DP/DQ	Mouse	Human	1:500	30 min @ RT	40	10	Citrate (pH 6)	P2_32; P2_33	C07R1	12	No	Lymph Node	20190919_NC_multiplex 2	WR18	LS Bio	LS-B10162-100	C05R1 documneted in experiment
GATA-3	Goat	Human	1:400	O/N @ 4	32	10	EDTA (pH 9)	P4_1	C07R1	7	No with background	Lymph Node	20200107_OA_GATA-3	polyclonal	R&D	AF2605-SP	see some staining? however background is too high
CD88	Rabbit	Human	1:50, 1:100, 1:200	30 min @ RT	20	10	Citrate (pH 6)	P4_2; P4_3; P4_4	C07R1	7	Yes	Lymph Node	20200115_NC_CD88	polyclonal	Novus	NPB1-88258	works well at all staining - 1:50 will be used in protocol. 5/12/20 rework to reduce costs (1:200, 1:500, 1:000 O/N)
CD14	Mouse	Human	1:50	O/N @ 4	6	10	EDTA (pH 9)	P1-1, P2-1	C07R1		No with background	Lymph Node	LN test panel #1	4B4F12	Abcam	ab182032
CD14	Mouse	Human	1:500	O/N @ 4	15	10	EDTA (pH 9)	P3-1, P4-1	C07R1		No	Lymph Node	LN test panel #1	4B4F12	Abcam	ab182032
CD1c	Mouse	Human	1:200	1 hr @ RT	43	10	Citrate (pH 6)	Multiple	C07R1	22	Yes	Lymph Node	SLN Multiplex - Cohort 1	OT12F4	Novus	NBP2-46123
MECA-79	Rat	Human	1:100, 1:200	30 min @ RT	40	10	Citrate (pH 6)	0000316953_1; 0000316953_2	C07R1	7	Yes	Tonsil	20210205_NC_MECA-79, and ZG practice				staining optimal at 1:100
IgG3	Rabbit	Human	1:500	O/N @ 4	27	10	Citrate (pH 6)	Multiple	C07R2	23	Yes	Lymph Node	SLN Multiplex - Cohort 1	RM119	Novus	NBP2-62125	2x Duo Dako Block
CD4	Mouse	Human	1:150	30 min @ RT	16	10	Citrate (pH 6)	P2_32; P2_33	C08R1	13	Yes	Lymph Node	20190919_NC_multiplex 2	OTI2H8	LS Bio	LS‑C175365	C06R1 documented in experiment
FDC	Mouse	Human	1:500	O/N @ 4	36	10	Citrate (pH 6)	P4_2	C08R1	8	Yes with background	Lymph Node	20200128_OA_FDC	CAN.24	Novus	NBP1-43118
FDC	Mouse	Human	1:350	O/N @ 4	32	10	Citrate (pH 6)	P4_1	C08R1	8	Yes with background	Lymph Node	20200128_OA_FDC	CAN.24	Novus	NBP1-43118
IgG1	Rabbit	Human	1:15,000	30 min @ RT	20	10	Citrate (pH 6)	P4_3	C08R1	8	No	Lymph Node	20200302_OA_IgG1, 2, and 3	RM117	Novus	NPB2-62028	No staining
IgG2	Rabbit	Human	1:15,000	30 min @ RT	20	10	Citrate (pH 6)	P4_4	C08R1	8	No	Lymph Node	20200302_OA_IgG1, 2, and 3	RM118	Novus	NPB2-62076	No staining
IgG3	Rabbit	Human	1:15,000	30 min @ RT	20	10	Citrate (pH 6)	P4_1	C08R1	8	No	Lymph Node	20200302_OA_IgG1, 2, and 3	RM119	Novus	NBP2-62125	No staining
CD14	Mouse	Human	1:250	O/N @ 4	11	10	Citrate (pH 6)	0000316953-1	C08R1		"Yes, faint staining"	Tonsil	Iris Miedema	4B4F12	Abcam	ab182032
CD14	Mouse	Human	1:500	O/N @ 4	16	10	Citrate (pH 6)	0000316953-2	C08R1		"Yes, faint staining"	Tonsil	Iris Miedema	4B4F12	Abcam	ab182032
CD80	Rabbit	Human	1:500	30 min @ RT	13	10	EDTA (pH 9)	P1-1, P2-1	C08R1		"Yes, faint staining"	Lymph Node	LN test panel #1	EPRII57(2)	Abcam	ab134120
CD80	Rabbit	Human	1:1000	30 min @ RT	13	10	EDTA (pH 9)	P3-1, P4-1	C08R1		"Yes, faint staining"	Lymph Node	LN test panel #1	EPRII57(2)	Abcam	ab134120
Pan Cytokeratine	Rabbit	Human	1:500	1 hr @ RT	40	10	Citrate (pH 6)	Multiple	C08R1	24	Yes	Lymph Node	SLN Multiplex - Cohort 1	polyclonal	Novus	NB600-579SS
AID	Rat	Human	1:500	30 min @ RT	20	10	Citrate (pH 6)	P2_32; P2_33	C08R2	14	No	Lymph Node	20190919_NC_multiplex 2	EK2 5G9	Cell Signaling	4949S	C06R2 documented in experiment
CD4	Mouse	Human	1:150	30 min @ RT	60	10	Citrate (pH 6)	Multiple	C08R2	25	No with background	Lymph Node	SLN Multiplex - Cohort 1	OTI2H8	LS Bio	LS‑C175365	2x Duo Dako Block
CD80	Rabbit	Human	1:1000	O/N @ 4	14	10	EDTA (pH 9)	P1-1, P2-1	C08R3		"Yes, faint staining"	Lymph Node	LN test panel #1	EPRII57(2)	Abcam	ab134120
CD80	Rabbit	Human	1:2000	O/N @ 4	18	10	EDTA (pH 9)	P3-1, P4-1	C08R3		"Yes, faint staining"	Lymph Node	LN test panel #1	EPRII57(2)	Abcam	ab134120
CD66b	Mouse	Human	1:600	30 min @ RT	8	10	Citrate (pH 6)	P2_32; P2_33	C09R1	15	No	Lymph Node	20190919_NC_multiplex 2	G10F5	BD	BDB555723	C07R1 documented in experiment
CD141	Mouse	Human	1:100	O/N @ 4	36	10	Citrate (pH 6)	P4_2	C09R1	9	No	Lymph Node	20200131_OA_FDC, CD141	QBEND/40	Novus	NB100-64982	appears there is no staining
FDC	Mouse	Human	1:1000	O/N @ 4	36	10	Citrate (pH 6)	P4_1	C09R1	9	Yes	Lymph Node	20200131_OA_FDC, CD141	CAN.24	Novus	NBP1-43118	appears we can go more dilute in abs dilution and have less background in later cycles; to try 1:2000 @ C10
IgG1	Rabbit	Human	1:200, 1:500	30 min @ RT	5	10	Citrate (pH 6)	P4_3; P4_4	C09R1	9	Yes	Lymph Node	20200305_NC_IgG1, 2, 3, and 4 (Round 2)	RM117	Novus	NPB2-62028	Staining worked for both dilutions - could try lower (1:1000, 1:2000)
FDC	Mouse	Human	1:1000	O/N @ 4	56	10	Citrate (pH 6)	Multiple	C09R1	26	Yes	Lymph Node	SLN Multiplex - Cohort 1	CAN.24	Novus	NBP1-43118
Ki67	Rabbit	Human	1:500	30 min @ RT	40	10	Citrate (pH 6)	P2_32; P2_33	C09R2	16	Yes	Lymph Node	20190919_NC_multiplex 2	SP6	Sigma/Cell Marque	275R-14	C07R2 documented in experiment
Ki67	Rabbit	Human	1:500	30 min @ RT	40	10	Citrate (pH 6)	Multiple	C09R2	27	Yes	Lymph Node	SLN Multiplex - Cohort 1	SP6	Sigma/Cell Marque	275R-14
CD68	Mouse	Human	1:1000	30 min @ RT	9-10	10	Citrate (pH 6)	P2_32; P2_33	C10R1	17	Yes	Lymph Node	20190919_NC_multiplex 2	KP1	Novus	NBP100-683SS	C08R1 documented in experiment
FDC	Mouse	Human	1:2000	O/N @ 4	70	10	Citrate (pH 6)	P4_1	C10R1	10	No	Lymph Node	20200204_OA_FDC	CAN.24	Novus	NBP1-43118
BCL6	Rabbit	Human	1:200	O/N @ 4	60	10	EDTA (pH 9)	P4_3	C10R1	10	No	Lymph Node	20200629_NC_IgG2, IgG4, BCL6	EPR11410-43	abcam	ab172610	Originally thought worked, but later determined to be carry over. See SLN Cohort 1, 20201228_NC_EDTA carry over issues (in troubleshooting folder)
BCL6	Rabbit	Human	1:500	O/N @ 4	60	10	EDTA (pH 9)	P4_4	C10R1	10	No	Lymph Node	20200629_NC_IgG2, IgG4, BCL6	EPR11410-43	abcam	ab172610	Originally thought worked, but later determined to be carry over. See SLN Cohort 1, 20201228_NC_EDTA carry over issues (in troubleshooting folder)
CD14	Mouse	Human	1:50	O/N @ 4	15	10	Citrate (pH 6)	P1-1	C10R1		"Yes, faint staining"	Lymph Node	LN test panel #1	5A3B11B5	Santa Cruz Biotechnology	sc-58951
CD14	Mouse	Human	1:100	O/N @ 4	15	10	Citrate (pH 6)	P2-1	C10R1		"Yes, faint staining"	Lymph Node	LN test panel #1	5A3B11B5	Santa Cruz Biotechnology	sc-58951
CD14	Mouse	Human	1:250	O/N @ 4	20	10	Citrate (pH 6)	P3-1	C10R1		"Yes, faint staining"	Lymph Node	LN test panel #1	5A3B11B5	Santa Cruz Biotechnology	sc-58951
CD14	Mouse	Human	1:500	O/N @ 4	20	10	Citrate (pH 6)	P4-1	C10R1		"Yes, faint staining"	Lymph Node	LN test panel #1	5A3B11B5	Santa Cruz Biotechnology	sc-58951
CD8	Mouse	Human	1:50	30 min @ RT	50	10	Citrate (pH 6)	Multiple	C10R1	28	Yes	Lymph Node	SLN Multiplex - Cohort 1	C8/144B	Thermo Fisher	MA5-13473
CD56	Rabbit	Human	1:500	O/N @ 4	60	10	Citrate (pH 6)	Multiple	C10R2	29	"Yes, faint staining"	Lymph Node	SLN Multiplex - Cohort 1	MA1-06801	Novus	NBP2-66968
CD141	Mouse	Human	1:100	O/N @ 4	40	10	Citrate (pH 6)	P2_32; P2_33	C11R1	18	No	Lymph Node	20190919_NC_multiplex 2	QBEND/40	Novus	NB100-64982	Carry over from previous cycle (CD68) and no apparent staining of CD141. C09R1 documented in experiment
IgG4	Mouse	Human	1:100	O/N @ 4	60	10	EDTA (pH 9)	P4_1	C11R1	11	No	Lymph Node	20200629_NC_IgG2, IgG4, BCL6	IGHG4/1345	Novus	NBP2-47639	Tested later cycle with LN - some background but staining is doable. Note: need to add Citrate step before EDTA - See SLN Cohort 1, 20201228_NC_EDTA carry over issues (in troubleshooting folder)
BCL6	Rabbit	Human	1:200	30 min @ RT	50	10	EDTA (pH 9)	P4_3	C11R1	11	No	Lymph Node	20200630_NC_IgG4, BCL6, RoRgammaT	EPR11410-43	abcam	ab172610
IgG4	Mouse	Human	1:100	30 min @ RT	50	10	EDTA (pH 9)	P4_4	C11R1	11	No	Lymph Node	20200630_NC_IgG4, BCL6, RORgammT	IGHG4/1345	Novus	NBP2-47639	30 min staining is not optimal; O/N staining is preferable. Later determined to be carry over
Tbet	Rabbit	Human	1:200	1 hr @ RT	50	10	Citrate (pH 6)	Multiple	C11R1	30	Yes	Lymph Node	SLN Multiplex - Cohort 1	D6N8B	Cell Signaling	13232T
CD68	Mouse	Human	1:2000	30 min @ RT	25	10	Citrate (pH 6)	Multiple	C11R2	31	Yes	Lymph Node	SLN Multiplex - Cohort 1	KP1	Novus	NBP100-683SS
CD1c	Mouse	Human	1:100	30 min @ RT	42	10	Citrate (pH 6)	P2_32; P2_33	C12R1	19	Yes with background	Lymph Node	20190919_NC_multiplex 2	OT12F4	Novus	NBP2-46123	C10R1 documented in experiment
BCL6	Rabbit	Human	1:200	30 min @ RT	50	10	EDTA (pH 9)	P4_1	C12R1	12	No	Lymph Node	20200630_NC_IgG4, BCL6, RoRgammaT	EPR11410-43	abcam	ab172610
IgG4	Mouse	Human	1:100	O/N @ 4	60	10	EDTA (pH 9)	Multiple	C12R1	32	No	Lymph Node	SLN Multiplex - Cohort 1	IGHG4/1345	Novus	NBP2-47639	No staining; EDTA doesn't strip previous CD68 staining
CD8	Mouse	Human	1:50	30 min @ RT	25	10	Citrate (pH 6)	P2_32	C13R1	20	Yes	Lymph Node	20191113_OA_NC_CD8 (C13), RORgt	C8/144B	Thermo Fisher	MA5-13473	previous multiplex 2 slide (P2 #32) directly compared to earlier cycle
BCL6	Rabbit	Human	1:50	1 hr @ RT	13	10	Citrate (pH 6),EDTA (pH 9)	Multiple	C13R1	33	Yes	Lymph Node	SLN Multiplex - Cohort 1	polyclonal	Novus	NBP2-59786	Citrate strip before EDTA strip
IgG4	Mouse	Human	1:100	O/N @ 4	60	10	EDTA (pH 9)	Multiple	C13R2	34	No	Lymph Node	SLN Multiplex - Cohort 1	IGHG4/1345	Novus	NBP2-47639
IgD	Rabbit	Human	1:200	O/N @ 4	90	10	Citrate (pH 6)	Multiple	C14R1	35	No	Lymph Node	SLN Multiplex - Cohort 1	EPR6146	ABCAM	ab124795	Added last, couldn't recover staining
PD1	Mouse	Human	1:50	30 min @ RT	40	10	Citrate (pH 6)	P2_6, P4_8	C02R1		Yes	Lymph Node	MID_Practice_Practice_26_C02R1_PD1	NAT105	Abcam	ab52587	40 minutes was too long for AEC reaction, there was a lot of background
CD20	Mouse	Human	1:100	30 min @ RT	10	10	Citrate (pH 6)	P2_6, P4_8	C01R1	3	Yes	Lymph Node	MID_Practice_Practice26_C01R1_CD20	L26	Abcam	ab9475
PNAD	Rat	Human	1:100	30 min @ RT	50	10	Citrate (pH 6)	P2_6, P4_8	C01R02	3	Yes	Lymph Node	MID_Practice_Practice26_C01R02_PNAD	MECA79	Biolegend	120807
PD1	Mouse	Human	1:50	30 min @ RT	30	10	Citrate (pH 6)	P2_4, P4_7	C01R01		Yes	Lymph Node	MID_Practice_Practice_24_C0R1_PD1	NAT105	Abcam	ab52587	30 minute AEC reaction had less background than 40 minutes. Similar stain quality in C1 vs C2
CD20	Rabbit	Human	1:250, 1:500, 1:1000	30 min @ RT	10	10	Citrate (pH 6)	00003385078, 00003385079, 000033850710	C02R01	2	Yes	Tumor	MID_Practice_00003385078_C02R1_CD20	SP32	Millipore Sigma	120R1	1:250 worked best
PD1	Mouse	Human	1:50, 1:100, 1:200	30 min @ RT	25	10	Citrate (pH 6)	Practice218, 219, 220; 432_1, 432_2, 432_3	C01R01		Yes	Lymph Node,Tumor	PD1 Optimization	NAT105	Abcam	ab52587	1:200 was best on lymph node section. No specific signal on the tumor sections used
FCgRI/CD64	Mouse	Human	1:200	1 h @ RT	12 (started to see at 7)			P1S3	C1R1		Yes with background	Practice LN	Keven		Novus	NBP2-45625
FCgRI/CD64	Mouse	Human	1:500	1 h @ RT	17 (14)			P1S4	C1R1		Yes	Practice LN	Keven		Novus	NBP2-45625
FCgR3a/CD16a	Rabbit	Human	1:2000	30 min @ RT	>1h			P1S5	C1R1		No	Practice LN	Keven		Novus	NBP2-99278
FCgR3a/CD16a	Rabbit	Human	1:5000	30 min @ RT	>1h			P1S6	C1R1		No	Practice LN	Keven		Novus	NBP2-99278
CD169	Sheep	Human	1:500	30 min @ RT	24 (15)			P1S4	C1R2		Yes with background	Practice LN	Keven		R&D	AF5197
CD169	Sheep	Human	1:500	30 min @ RT	18 (16)			P1S6	C1R2		Yes with background	Practice LN	Keven		R&D	AF5197
FcRL1/FcRH1	Rabbit	Human	1:50	30 min @ RT	51 (18)			P1S18	C1R1		Yes	Practice LN	Keven		Novus	NBP1-84703
FcRL1/FcRH1	Rabbit	Human	1:100	30 min @ RT	1 h (40)			P1S19	C1R1		Yes	Practice LN	Keven		Novus	NBP1-84703
FcRL1/FcRH1	Rabbit	Human	1:200	30 min @ RT	> 1 h			P1S20	C1R1		No	Practice LN	Keven		Novus	NBP1-84703
FcgRI/CD64	Mouse	Human	1:500. ~14	1 h @ RT	23			ST24097_S1	C1R1		Yes with background	SCC SLN	Keven		Novus	NBP2-45625
FcgRI/CD64	Mouse	Human	1:500. ~14	1 h @ RT	23			ST24097_S13	C1R1		Yes with background	SCC SLN	Keven		Novus	NBP2-45625
FcgRI/CD64	Mouse	Human	1:500. ~14	1 h @ RT	19			ST24098_S1	C1R1		Yes with background	SCC SLN	Keven		Novus	NBP2-45625
FcgRI/CD64	Mouse	Human	1:500. ~14	1 h @ RT	21			ST24098_S20	C1R1		Yes with background	SCC SLN	Keven		Novus	NBP2-45625
FcgRI/CD64	Mouse	Human	1:500. ~14	1 h @ RT	22			ST17332_S1	C1R1		Yes with background	SCC SLN	Keven		Novus	NBP2-45625
FcgRI/CD64	Mouse	Human	1:500. ~14	1 h @ RT	22			ST17332_S20	C1R1		Yes with background	SCC SLN	Keven		Novus	NBP2-45625
FcgRI/CD64	Mouse	Human	1:500. ~14	1 h @ RT	18			ST24096_S1	C1R1		Yes with background	SCC SLN	Keven		Novus	NBP2-45625
FcgRI/CD64	Mouse	Human	1:500. ~14	1 h @ RT	23			ST24096_S20	C1R1		Yes with background	SCC SLN	Keven		Novus	NBP2-45625
FCgR3a/CD16a	Rabbit	Human	1:2000	30 min @ RT	56			ST24097_S1	C1R3		Yes with background	SCC SLN	Keven		Novus	NBP2-99278
FCgR3a/CD16a	Rabbit	Human	1:2000	30 min @ RT	56			ST24097_S13	C1R3		Yes with background	SCC SLN	Keven		Novus	NBP2-99278
FCgR3a/CD16a	Rabbit	Human	1:2000	30 min @ RT	52			ST24098_S1	C1R3		Yes with background	SCC SLN	Keven		Novus	NBP2-99278
FCgR3a/CD16a	Rabbit	Human	1:2000	30 min @ RT	53			ST24098_S2053	C1R3		Yes with background	SCC SLN	Keven		Novus	NBP2-99278
FCgR3a/CD16a	Rabbit	Human	1:2000	30 min @ RT	22			ST17332_S1	C1R3		Yes with background	SCC SLN	Keven		Novus	NBP2-99278
FCgR3a/CD16a	Rabbit	Human	1:2000	30 min @ RT	22			ST17332_S20	C1R3		Yes with background	SCC SLN	Keven		Novus	NBP2-99278
FCgR3a/CD16a	Rabbit	Human	1:2000	30 min @ RT	38			ST24096_S1	C1R3		Yes with background	SCC SLN	Keven		Novus	NBP2-99278
FCgR3a/CD16a	Rabbit	Human	1:2000	30 min @ RT	54			ST24096_S20	C1R3		Yes with background	SCC SLN	Keven		Novus	NBP2-99278
FCER1G	Rabbit	Human	1:5000	30 min @ RT	8			P1S7	C1R1		Yes with background	Practice LN	Keven		Novus	NBP3-06225
FCER1G	Rabbit	Human	1:1000	30 min @ RT	7 (3)			P1S17	C1R1		Yes	Practice LN	Keven		Novus	NBP3-06225
FCER1G	Rabbit	Human	1:1000	30 min @ RT	5 (3)			P3S3	C1R1		Yes	Practice LN	Keven		Novus	NBP3-06225
FCER1G	Rabbit	Human	1:2000	30 min @ RT	5 (3)			P3S20	C1R1		Yes	Practice LN	Keven		Novus	NBP3-06225
FCER1G	Rabbit	Human	1:2000	30 min @ RT	5			P4S3	C1R1		Yes with background	Practice LN	Keven		Novus	NBP3-06225
FCER1G	Rabbit	Human	1:5000	30 min @ RT	7			P4S18	C1R1		Yes	Practice LN	Keven		Novus	NBP3-06225
FCER1G	Rabbit	Human	1:5000	30 min @ RT	23			ST24097_S1	C2R1		Yes	SCC SLN	Keven		Novus	NBP3-06225
FCER1G	Rabbit	Human	1:5000	30 min @ RT	24			ST24097_S13	C2R1		Yes	SCC SLN	Keven		Novus	NBP3-06225
FCER1G	Rabbit	Human	1:5000	30 min @ RT	24			ST24098_S1	C2R1		"Yes, faint staining"	SCC SLN	Keven		Novus	NBP3-06225
FCER1G	Rabbit	Human	1:5000	30 min @ RT	22			ST24098_S20	C2R1		Yes	SCC SLN	Keven		Novus	NBP3-06225
FCER1G	Rabbit	Human	1:5000	30 min @ RT	23			ST17332_S1	C2R1		Yes	SCC SLN	Keven		Novus	NBP3-06225
FCER1G	Rabbit	Human	1:5000	30 min @ RT	26			ST17332_S20	C2R1		Yes	SCC SLN	Keven		Novus	NBP3-06225
FCER1G	Rabbit	Human	1:5000	30 min @ RT	23			ST24096_S1	C2R1		Yes	SCC SLN	Keven		Novus	NBP3-06225
FCER1G	Rabbit	Human	1:5000	30 min @ RT	25			ST24096_S20	C2R1		Yes	SCC SLN	Keven		Novus	NBP3-06225
CD169	Sheep	Human	1:500	30 min @ RT	20			ST24097_S1	C2R2		No with background	SCC SLN	Keven		R&D	AF5197
CD169	Sheep	Human	1:500	30 min @ RT	21			ST24097_S13	C2R2		No with background	SCC SLN	Keven		R&D	AF5197
CD169	Sheep	Human	1:500	30 min @ RT	1610			ST24098_S1	C2R2		No with background	SCC SLN	Keven		R&D	AF5197
CD169	Sheep	Human	1:500	30 min @ RT	16			ST24098_S20	C2R2		No with background	SCC SLN	Keven		R&D	AF5197
CD169	Sheep	Human	1:500	30 min @ RT	12			ST17332_S1	C2R2		No with background	SCC SLN	Keven		R&D	AF5197
CD169	Sheep	Human	1:500	30 min @ RT	15			ST17332_S20	C2R2		No with background	SCC SLN	Keven		R&D	AF5197
CD169	Sheep	Human	1:500	30 min @ RT	13			ST24096_S1	C2R2		No with background	SCC SLN	Keven		R&D	AF5197
CD169	Sheep	Human	1:500	30 min @ RT	15			ST24096_S20	C2R2		No with background	SCC SLN	Keven		R&D	AF5197
FCgR3a/CD16a	Rabbit	Human	1:2000	30 min @ RT	15			0000422263_S1	C1R1		Yes	SCC SLN	Keven		Novus	NBP2-45625
FCgR3a/CD16a	Rabbit	Human	1:2000	30 min @ RT	14			0000422263_S5	C1R1		Yes	SCC SLN	Keven		Novus	NBP2-45625
FCGR1	Mouse	Human	1:500	1h RT	43			P1S4	C2		No		Keven
FCGR1	Mouse	Human	1:200	1h RT	60+			24098_S1	C2		No		Keven
FCGR1	Mouse	Human	1:200	1h RT	42			24096_S1	C3 (NOT 2)		No		Keven
FCGR3	Rabbit	Human	1:2000	Overnight at 4 deg	19			422262_S1	C2		Yes		Keven
FCER1	Rabbit	Human	1:1000	30 min RT	32			P1S17	C2		Yes		Keven
FCER1	Rabbit	Human	1:2000	30 min RT	34			P3S20	C2		Yes		Keven
FCRL1	Rabbit	Human	1:50	30 min RT	44			P1S18	C2		Yes		Keven
FCER1	Rabbit	Human	1:2000	30 min RT	38			P3S20	C3		Yes		Keven
FCRL1	Rabbit	Human	1:50	30 min RT	45			P1S18	C3		Yes		Keven
FCGR1	Mouse	Human	1:500	1 h RT	37			P3S3	C2		No		Keven
PD1	Mouse	Human	1:50, 1:100, 1:200	30 min @ RT	25	10	Citrate (pH 6)	Multiple	C01R03		Yes	Lymph Node,Tumor	TLS (Michael)	NAT105	Abcam	ab52587	1:200 worked well
CD23	Rabbit	Human	1:50, 1:100, 1:200	30 min @ RT	25	10	Citrate (pH 6)	Multiple	C02R02		Yes	Lymph Node,Tumor	TLS (Michael)	SP23	Novus	NB120-16702	1:100 worked well
CD68	Mouse	Human	1:200	O/N @ 4	40	10	Citrate (pH 6)	Multiple	C04R01		Yes	Tumor	TLS (Michael)	PG-M1	Abcam	AB783
Histone	Rabbit	Human	1:300	30 min @ RT	10	10	Citrate (pH 6)	Mutliple	C05R01		Yes	Tumor	TLS (Michael)	D1H2	Cell Signaling	4499S
Nuc-A	Mouse	Human	1:100	30 min @ RT	10	10	Citrate (pH 6)	Multiple	C05R01		Yes	Tumor	TLS (Michael)	NM106	Abcam	ab215396
CD20	Rabbit	Human	1:250	30 min @ RT	10	10	Citrate (pH 6)	Multiple	C01R01		Yes	Tumor	TLS (Michael)	SP32	Millipore Sigma	120R1
PNAD	Rat	Human	1:100	30 min @ RT	40	10	Citrate (pH 6)	Multiple	C01R02		Yes	Tumor	TLS (Michael)	MECA79	Biolegend	120807
